# Supplementary material for: Eupatilin Improves Cilia Defects in Human CEP290 Ciliopathy Models
Source: Cells. 2023 Jun 7;12(12):1575. doi: 10.3390/cells12121575 (PMC10297203; doi:10.3390/cells12121575)
Supplement: Supplementary file 1 [file cells-12-01575-s001.zip]

Archive with 1 entries (1 files):
- cells-2360732-supplementary.pdf
